# Supplementary material for: Reduced bonobo MHC class I diversity predicts a reduced viral peptide binding ability compared to chimpanzees
Source: BMC Evol Biol. 2019 Jan 10;19:14. doi: 10.1186/s12862-019-1352-0 (PMC6327438; doi:10.1186/s12862-019-1352-0)
Supplement: Supplementary file 1 — MHC molecules and number of predicted bound peptides (Microsoft Excel worksheet .xlsx): Table shows the names of MHC class I molecules used in this study and the predicted number of peptides for each MHC molecule. (XLSX 17 kb) [file 12862_2019_1352_MOESM1_ESM.xlsx]

## Sheet: Sheet1
MHC molecule	MHC locus	Number of predicted peptides
Papa-A*01:01	Papa-A	3897
Papa-A*02:01	Papa-A	38255
Papa-A*03:01	Papa-A	40566
Papa-A*03:02	Papa-A	50485
Papa-A*03:03	Papa-A	26078
Papa-A*03:05	Papa-A	50639
Papa-A*03:06	Papa-A	40566
Papa-A*04:01	Papa-A	458
Papa-A*04:02	Papa-A	458
Papa-A*05:01	Papa-A	24078
Papa-A*05:02	Papa-A	24078
Papa-A*05:03	Papa-A	24078
Papa-A*06:01	Papa-A	80337
Papa-A*06:02	Papa-A	44475
Papa-A*06:03	Papa-A	80337
Papa-A*07:01	Papa-A	24078
Papa-A*08:01	Papa-A	712
Papa-A*08:02	Papa-A	10139
Papa-A*08:03	Papa-A	712
Papa-A*09:02	Papa-A	28717
Papa-B*01:01	Papa-B	3289
Papa-B*01:02	Papa-B	34689
Papa-B*01:03	Papa-B	3289
Papa-B*02:01	Papa-B	776
Papa-B*02:02	Papa-B	776
Papa-B*03:01	Papa-B	1104
Papa-B*04:01	Papa-B	838
Papa-B*05:01	Papa-B	1472
Papa-B*06:01	Papa-B	2545
Papa-B*07:01	Papa-B	1104
Papa-B*08:01	Papa-B	6401
Papa-B*08:02	Papa-B	2016
Papa-B*09:01	Papa-B	18478
Papa-B*10:01	Papa-B	476
Papa-B*11:01	Papa-B	2778
Papa-B*12:01	Papa-B	46
Papa-B*12:02	Papa-B	537
Papa-B*13:01	Papa-B	0
Papa-B*14:01	Papa-B	732
Papa-B*15:01	Papa-B	1280
Papa-B*15:02	Papa-B	1716
Papa-B*16:01	Papa-B	11104
Papa-B*17:01	Papa-B	740
Papa-B*17:02	Papa-B	1875
Papa-B*18:01	Papa-B	5189
Papa-B*19:01	Papa-B	2
Papa-B*19:02	Papa-B	260
Papa-C*01:01	Papa-C	5607
Papa-C*03:01	Papa-C	1424
Papa-C*03:02	Papa-C	802
Papa-C*03:03	Papa-C	802
Papa-C*04:01	Papa-C	618
Papa-C*04:02	Papa-C	694
Papa-C*04:03	Papa-C	618
Papa-C*05:01	Papa-C	18704
Papa-C*05:02	Papa-C	10817
Papa-C*05:03	Papa-C	40976
Papa-C*06:01	Papa-C	34430
Patr-A*01:01	Patr-A	25031
Patr-A*02:01	Patr-A	20657
Patr-A*03:01	Patr-A	42798
Patr-A*03:02	Patr-A	24505
Patr-A*03:03	Patr-A	8668
Patr-A*03:04	Patr-A	8636
Patr-A*03:05	Patr-A	8636
Patr-A*03:06	Patr-A	8668
Patr-A*03:07	Patr-A	22950
Patr-A*04:01	Patr-A	63644
Patr-A*04:02	Patr-A	52822
Patr-A*04:04	Patr-A	55032
Patr-A*05:01	Patr-A	24922
Patr-A*06:01	Patr-A	6800
Patr-A*06:02	Patr-A	1897
Patr-A*07:01	Patr-A	14170
Patr-A*08:01	Patr-A	6195
Patr-A*08:02	Patr-A	7670
Patr-A*08:03	Patr-A	6195
Patr-A*09:01	Patr-A	74900
Patr-A*09:02	Patr-A	92289
Patr-A*10:01	Patr-A	51
Patr-A*11:01	Patr-A	14636
Patr-A*12:01	Patr-A	19556
Patr-A*13:01	Patr-A	14849
Patr-A*14:01	Patr-A	3430
Patr-A*15:01	Patr-A	7587
Patr-A*15:02	Patr-A	11699
Patr-A*15:03	Patr-A	11699
Patr-A*16:01	Patr-A	25062
Patr-A*17:01	Patr-A	85160
Patr-A*17:02	Patr-A	91127
Patr-A*17:03	Patr-A	73491
Patr-A*17:04	Patr-A	44087
Patr-A*18:01	Patr-A	704
Patr-A*21:01	Patr-A	104816
Patr-A*22:01	Patr-A	5286
Patr-A*24:01	Patr-A	5267
Patr-A*25:01	Patr-A	353
Patr-A*26:01	Patr-A	21173
Patr-A*27:01	Patr-A	6795
Patr-AL*01:01	Patr-AL	40365
Patr-AL*01:02	Patr-AL	40365
Patr-AL*01:03	Patr-AL	40365
Patr-AL*01:04	Patr-AL	40365
Patr-B*01:01	Patr-B	57190
Patr-B*02:01	Patr-B	6174
Patr-B*02:03	Patr-B	6174
Patr-B*03:01	Patr-B	2281
Patr-B*03:02	Patr-B	2281
Patr-B*04:01	Patr-B	4831
Patr-B*04:02	Patr-B	4831
Patr-B*05:01	Patr-B	6174
Patr-B*05:02	Patr-B	44505
Patr-B*06:01	Patr-B	1161
Patr-B*06:02	Patr-B	7
Patr-B*06:03	Patr-B	1161
Patr-B*07:01	Patr-B	38800
Patr-B*07:02	Patr-B	28618
Patr-B*07:03	Patr-B	31285
Patr-B*07:04	Patr-B	11696
Patr-B*07:05	Patr-B	4351
Patr-B*08:01	Patr-B	0
Patr-B*08:02	Patr-B	0
Patr-B*09:01	Patr-B	1122
Patr-B*10:01	Patr-B	57190
Patr-B*11:01	Patr-B	18620
Patr-B*11:02	Patr-B	8995
Patr-B*11:03	Patr-B	18620
Patr-B*11:04	Patr-B	1492
Patr-B*12:02	Patr-B	2218
Patr-B*12:03	Patr-B	25350
Patr-B*13:01	Patr-B	88119
Patr-B*14:01	Patr-B	15069
Patr-B*16:01	Patr-B	13207
Patr-B*16:02	Patr-B	15645
Patr-B*17:01	Patr-B	6586
Patr-B*17:02	Patr-B	3106
Patr-B*17:03	Patr-B	1100
Patr-B*18:01	Patr-B	7209
Patr-B*19:01	Patr-B	401
Patr-B*19:02	Patr-B	401
Patr-B*19:03	Patr-B	457
Patr-B*19:04	Patr-B	5778
Patr-B*20:01	Patr-B	31821
Patr-B*20:02	Patr-B	50830
Patr-B*21:01	Patr-B	53
Patr-B*21:02	Patr-B	0
Patr-B*22:01	Patr-B	19582
Patr-B*22:02	Patr-B	6983
Patr-B*22:03	Patr-B	38201
Patr-B*22:04	Patr-B	25804
Patr-B*22:05	Patr-B	101939
Patr-B*22:06	Patr-B	19582
Patr-B*22:07	Patr-B	1436
Patr-B*23:01	Patr-B	128
Patr-B*23:02	Patr-B	726
Patr-B*23:03	Patr-B	4134
Patr-B*23:04	Patr-B	14778
Patr-B*23:05	Patr-B	3120
Patr-B*23:06	Patr-B	436
Patr-B*23:07	Patr-B	5072
Patr-B*24:01	Patr-B	6777
Patr-B*24:02	Patr-B	12557
Patr-B*25:01	Patr-B	24864
Patr-B*26:01	Patr-B	2145
Patr-B*27:01	Patr-B	3874
Patr-B*28:01	Patr-B	31596
Patr-B*28:02	Patr-B	2959
Patr-B*29:01	Patr-B	7725
Patr-B*30:01	Patr-B	1223
Patr-B*30:02	Patr-B	9872
Patr-B*33:01	Patr-B	56783
Patr-B*34:01	Patr-B	5198
Patr-B*35:01	Patr-B	2818
Patr-B*35:02	Patr-B	432
Patr-B*36:01	Patr-B	2303
Patr-B*37:01	Patr-B	87
Patr-B*38:01	Patr-B	19347
Patr-B*38:02	Patr-B	239570
Patr-B*39:01	Patr-B	26644
Patr-B*40:01	Patr-B	25602
Patr-B*40:02	Patr-B	26834
Patr-C*02:01	Patr-C	181572
Patr-C*02:02	Patr-C	172106
Patr-C*02:03	Patr-C	17739
Patr-C*02:04	Patr-C	123080
Patr-C*02:05	Patr-C	123080
Patr-C*02:06	Patr-C	172106
Patr-C*03:01	Patr-C	39950
Patr-C*03:02	Patr-C	18704
Patr-C*03:05	Patr-C	7381
Patr-C*03:06	Patr-C	42279
Patr-C*03:07	Patr-C	4852
Patr-C*04:01	Patr-C	16554
Patr-C*04:02	Patr-C	14242
Patr-C*05:01	Patr-C	26397
Patr-C*05:02	Patr-C	22377
Patr-C*06:01	Patr-C	14139
Patr-C*07:01	Patr-C	30427
Patr-C*07:02	Patr-C	30427
Patr-C*07:03	Patr-C	16966
Patr-C*08:01	Patr-C	14139
Patr-C*09:01	Patr-C	1424
Patr-C*09:02	Patr-C	620
Patr-C*09:03	Patr-C	620
Patr-C*09:04	Patr-C	1814
Patr-C*09:05	Patr-C	2483
Patr-C*10:01	Patr-C	788
Patr-C*10:02	Patr-C	788
Patr-C*11:01	Patr-C	2695
Patr-C*12:01	Patr-C	6032
Patr-C*13:01	Patr-C	860
Patr-C*13:02	Patr-C	860
Patr-C*13:03	Patr-C	22269
Patr-C*13:04	Patr-C	14480
Patr-C*15:01	Patr-C	14025
Patr-C*15:02	Patr-C	65717
Patr-C*16:01	Patr-C	34097
Patr-C*17:01	Patr-C	1230
Patr-C*17:02	Patr-C	1230
