# Supplementary material for: Reduced bonobo MHC class I diversity predicts a reduced viral peptide binding ability compared to chimpanzees
Source: BMC Evol Biol. 2019 Jan 10;19:14. doi: 10.1186/s12862-019-1352-0 (PMC6327438; doi:10.1186/s12862-019-1352-0)
Supplement: Supplementary file 2 — Genotypes for the MHC class I A, B and C loci for 20 bonobos, central chimpanzees and western chimpanzees (Microsoft Excel worksheet .xlsx): Table includes genotypes for each of the 20 individual bonobos, central and western chimpanzees taken from the literature. (XLSX 14 kb) [file 12862_2019_1352_MOESM2_ESM.xlsx]

## Sheet: Sheet1
Individual	species	A locus		B locus		C locus
Api	Pan paniscus	Papa-A*03:06	Papa-A*03:03	Papa-B*01:03	Papa-B*07:01	Papa-C*04:01	Papa-C*03:02
Bandundu	Pan paniscus	Papa-A*05:03		Papa-B*07:01		Papa-C*03:02
Bili_L	Pan paniscus	Papa-A*06:03	Papa-A*08:03	Papa-B*02:02	Papa-B*15:01	Papa-C*03:01	Papa-C*06:01
Boende	Pan paniscus	Papa-A*03:06		Papa-B*15:01		Papa-C*06:01
Bolobo	Pan paniscus	Papa-A*05:03		Papa-B*07:01		Papa-C*03:02
Fizi	Pan paniscus	Papa-A*03:02	Papa-A*08:03	Papa-B*09:01	Papa-B*19:02	Papa-C*04:02	Papa-C*03:02
Isiro	Pan paniscus	Papa-A*05:03	Papa-A*06:03	Papa-B*02:02	Papa-B*07:01	Papa-C*03:01	Papa-C*03:02
Keza	Pan paniscus	Papa-A*09:02	Papa-A*08:02	Papa-B*01:03	Papa-B*17:01	Papa-C*04:01	Papa-C*05:02
Kikwit	Pan paniscus	Papa-A*06:03	Papa-A*05:03	Papa-B*09:01	Papa-B*07:01	Papa-C*04:02	Papa-C*03:02
Kisantu	Pan paniscus	Papa-A*05:03	Papa-A*08:03	Papa-B*07:01		Papa-C*03:02
Kubulu	Pan paniscus	Papa-A*03:06	Papa-A*06:03	Papa-B*15:01	Papa-B*19:01	Papa-C*06:01	Papa-C*05:01
Likasi	Pan paniscus	Papa-A*06:03		Papa-B*02:02		Papa-C*03:01
Lipopo	Pan paniscus	Papa-A*03:05		Papa-B*19:02	Papa-B*16:01	Papa-C*03:03	Papa-C*05:03
Lodja	Pan paniscus	Papa-A*08:03	Papa-A*03:02	Papa-B*07:01	Papa-B*19:02	Papa-C*03:02	Papa-C*03:03
Lomami	Pan paniscus	Papa-A*08:03	Papa-A*06:03	Papa-B*19:02	Papa-B*14:01	Papa-C*03:03	Papa-C*04:03
Malou_L	Pan paniscus	Papa-A*08:03	Papa-A*04:02	Papa-B*19:02	Papa-B*07:01	Papa-C*03:02	Papa-C*03:03
Matadi	Pan paniscus	Papa-A*08:03	Papa-A*06:03	Papa-B*15:02	Papa-B*07:01	Papa-C*03:02	Papa-C*06:01
Max	Pan paniscus	Papa-A*05:03	Papa-A*06:03	Papa-B*02:02	Papa-B*15:01	Papa-C*03:01	Papa-C*06:01
Semwendwa	Pan paniscus	Papa-A*06:02	Papa-A*04:02	Papa-B*01:02	Papa-B*08:01	Papa-C*04:02	Papa-C*03:03
Tshilomba	Pan paniscus	Papa-A*03:02	Papa-A*03:06	Papa-B*14:01	Papa-B*07:01	Papa-C*03:02	Papa-C*04:03
Agnagui	Pan troglodytes troglodytes	Patr-A*25:01	Patr-A*17:01	Patr-B*11:03	Patr-B*12:03	Patr-C*03:02	Patr-C*15:02
Bailele	Pan troglodytes troglodytes	Patr-A*26:01	Patr-A*17:04	Patr-B*06:03	Patr-B*18:01	Patr-C*11:01	Patr-C*09:01
Bayokele	Pan troglodytes troglodytes	Patr-A*10:01	Patr-A*18:01	Patr-B*11:03	Patr-B*22:01	Patr-C*15:02	Patr-C*09:02
Bimangou	Pan troglodytes troglodytes	Patr-A*13:01	Patr-A*17:04	Patr-B*07:02	Patr-B*11:04	Patr-C*07:03	Patr-C*09:01
Botsomi	Pan troglodytes troglodytes	Patr-A*18:01		Patr-B*07:03	Patr-B*35:02	Patr-C*07:03	Patr-C*03:02
Casimir	Pan troglodytes troglodytes	Patr-A*27:01	Patr-A*08:01	Patr-B*22:04	Patr-B*30:02	Patr-C*03:07	Patr-C*09:01
Castro	Pan troglodytes troglodytes	Patr-A*13:01	Patr-A*25:01	Patr-B*22:07	Patr-B*06:03	Patr-C*11:01	Patr-C*04:02
Chinoc	Pan troglodytes troglodytes	Patr-A*15:01		Patr-B*22:06		Patr-C*13:03
Clara_T	Pan troglodytes troglodytes	Patr-A*16:01	Patr-A*17:01	Patr-B*40:01	Patr-B*22:06	Patr-C*03:02
Dzeke	Pan troglodytes troglodytes	Patr-A*25:01	Patr-A*12:01	Patr-B*11:03	Patr-B*23:01	Patr-C*15:02	Patr-C*10:02
Elikia	Pan troglodytes troglodytes	Patr-A*17:01	Patr-A*17:04	Patr-B*11:03	Patr-B*18:01	Patr-C*15:02	Patr-C*09:01
Fan Tuek	Pan troglodytes troglodytes	Patr-A*03:06	Patr-A*13:01	Patr-B*22:06	Patr-B*11:02	Patr-C*03:02	Patr-C*13:03
Gao	Pan troglodytes troglodytes	Patr-A*03:05	Patr-A*15:01	Patr-B*19:03	Patr-B*40:01	Patr-C*03:02	Patr-C*13:03
Golfi	Pan troglodytes troglodytes	Patr-A*26:01	Patr-A*18:01	Patr-B*40:01	Patr-B*40:02	Patr-C*03:02
Grand Maitre	Pan troglodytes troglodytes	Patr-A*03:07	Patr-A*15:03	Patr-B*23:07	Patr-B*11:03	Patr-C*15:02	Patr-C*17:01
Imphondo	Pan troglodytes troglodytes	Patr-A*16:01	Patr-A*03:07	Patr-B*35:02	Patr-B*21:02	Patr-C*09:04	Patr-C*13:04
Loufoumbou	Pan troglodytes troglodytes	Patr-A*17:01	Patr-A*08:02	Patr-B*19:04	Patr-B*21:01	Patr-C*09:04	Patr-C*13:01
Lufino	Pan troglodytes troglodytes	Patr-A*08:01	Patr-A*18:01	Patr-B*23:02	Patr-B*33:01	Patr-C*03:02	Patr-C*13:03
Marcelle	Pan troglodytes troglodytes	Patr-A*18:01		Patr-B*23:02	Patr-B*06:02	Patr-C*03:06	Patr-C*03:02
Moka	Pan troglodytes troglodytes	Patr-A*18:01		Patr-B*33:01	Patr-B*11:03	Patr-C*15:02	Patr-C*13:03
Alex	Pan troglodytes verus	Patr-A*02:01	Patr-A*04:01	Patr-B*17:01	Patr-B*20:01	Patr-C*06:01	Patr-C*12:01
Blair	Pan troglodytes verus	Patr-A*04:01	Patr-A*11:01	Patr-B*01:01	Patr-B*13:01	Patr-C*03:01	Patr-C*04:01
Buckwheat	Pan troglodytes verus	Patr-A*07:01	Patr-A*17:01	Patr-B*08:02	Patr-B*22:01	Patr-C*02:02	Patr-C*09:02
Chatter	Pan troglodytes verus	Patr-A*01:01	Patr-A*04:04	Patr-B*05:01	Patr-B*05:01	Patr-C*05:01	Patr-C*06:01
Cheryl B	Pan troglodytes verus	Patr-A*07:01	Patr-A*14:01	Patr-B*05:01	Patr-B*20:01	Patr-C*12:01
Combo	Pan troglodytes verus	Patr-A*04:01	Patr-B*01:01	Patr-B*17:01		Patr-C*04:01	Patr-C*06:01
Dali	Pan troglodytes verus	Patr-A*03:01	Patr-A*08:03	Patr-B*23:01	Patr-B*24:01	Patr-C*09:01
Fritz	Pan troglodytes verus	Patr-A*07:01		Patr-B*05:01	Patr-B*24:01	Patr-C*06:01	Patr-C*09:01
Harry	Pan troglodytes verus	Patr-A*07:01		Patr-B*05:01	Patr-B*09:01	Patr-C*06:01	Patr-C*11:01
Hulk	Pan troglodytes verus	Patr-A*04:01	Patr-A*01:01	Patr-B*01:01	Patr-B*17:01	Patr-C*04:01	Patr-C*06:01
Jena	Pan troglodytes verus	Patr-A*02:01		Patr-B*05:01	Patr-B*17:01	Patr-C*06:01
Kareem	Pan troglodytes verus	Patr-A*01:01	Patr-A*08:02	Patr-B*16:02	Patr-B*19:01	Patr-C*05:01	Patr-C*13:02
Loulou	Pan troglodytes verus	Patr-A*06:01		Patr-B*01:01	Patr-B*04:01	Patr-C*04:01	Patr-C*08:01
Martha	Pan troglodytes verus	Patr-A*07:01	Patr-A*09:01	Patr-B*05:01	Patr-B*10:01	Patr-C*04:01
Mouse	Pan troglodytes verus	Patr-A*03:01	Patr-A*09:01	Patr-B*01:01	Patr-B*05:02	Patr-C*04:01	Patr-C*06:01
Nemo	Pan troglodytes verus	Patr-A*07:01	Patr-A*14:01	Patr-B*01:01	Patr-B*05:01	Patr-C*04:01	Patr-C*06:01
Phineas	Pan troglodytes verus	Patr-A*03:01	Patr-A*07:01	Patr-B*05:01	Patr-B*24:01	Patr-C*06:01	Patr-C*09:01
Ross	Pan troglodytes verus	Patr-A*04:01	Patr-A*14:01	Patr-B*16:01	Patr-B*17:01	Patr-C*05:01	Patr-C*06:01
Todd	Pan troglodytes verus	Patr-A*04:02	Patr-A*06:01	Patr-B*17:01	Patr-B*20:01	Patr-C*06:01	Patr-C*12:01
Tank	Pan troglodytes verus	Patr-A*01:01		Patr-B*03:01	Patr-B*04:01	Patr-C*01:01
genotypes for bonobos (Pan paniscus) and central chimpanzees (Pan troglodytes troglodytes) were taken from Maibach et al. (2017) "MHC class I diversity in chimpanzees and bonobos." Immunogenetics 69(10): 661-676
genotypes for western chimpanzees (Pan troglodytes verus) were taken from Adams et al. (2000) Common chimpanzees have greater diversity than humans at two of the three highly polymorphic MHC class I genes Immunogenetics 51:410-424 doi:10.1007/s002510050639
