# Supplementary material for: Reduced bonobo MHC class I diversity predicts a reduced viral peptide binding ability compared to chimpanzees
Source: BMC Evol Biol. 2019 Jan 10;19:14. doi: 10.1186/s12862-019-1352-0 (PMC6327438; doi:10.1186/s12862-019-1352-0)
Supplement: Supplementary file 3 — Frequency of peptide sequences (Microsoft Excel worksheet .xlsx): Table shows the frequency of an identical peptide sequence in the dataset with the corresponding number of peptides with this particular sequence. (XLSX 14 kb) [file 12862_2019_1352_MOESM3_ESM.xlsx]

## Sheet: Sheet1
Frequency of identical peptide sequences in data set	No. of peptides	Percentage of peptides
1	1951686	69.919
2	426291	15.272
3	162554	5.823
4	78250	2.803
5	63828	2.287
6	19690	0.705
7	12629	0.452
8	11905	0.426
9	9013	0.323
10	9258	0.332
11	5010	0.179
12	4076	0.146
13	4159	0.149
14	3285	0.118
15	4498	0.161
16	1757	0.063
17	1214	0.043
18	1499	0.054
19	1826	0.065
20	1612	0.058
21	1688	0.06
22	1175	0.042
23	1276	0.046
24	810	0.029
25	572	0.02
26	592	0.021
27	453	0.016
28	389	0.014
29	345	0.012
30	357	0.013
31	284	0.01
32	305	0.011
33	268	0.01
34	284	0.01
35	359	0.013
36	227	0.008
37	234	0.008
38	238	0.009
39	231	0.008
40	244	0.009
41	267	0.01
42	271	0.01
43	254	0.009
44	199	0.007
45	157	0.006
46	199	0.007
47	126	0.005
48	99	0.004
49	105	0.004
50	116	0.004
51	111	0.004
52	147	0.005
53	89	0.003
54	124	0.004
55	90	0.003
56	83	0.003
57	70	0.003
58	101	0.004
59	118	0.004
60	95	0.003
61	55	0.002
62	50	0.002
63	45	0.002
64	87	0.003
65	67	0.002
66	63	0.002
67	68	0.002
68	56	0.002
69	58	0.002
70	67	0.002
71	45	0.002
72	35	0.001
73	65	0.002
74	48	0.002
75	51	0.002
76	50	0.002
77	66	0.002
78	44	0.002
79	46	0.002
80	55	0.002
81	54	0.002
82	66	0.002
83	53	0.002
84	60	0.002
85	42	0.002
86	74	0.003
87	129	0.005
88	63	0.002
89	25	<0.001
90	10	<0.001
91	15	<0.001
92	7	<0.001
93	4	<0.001
94	22	<0.001
95	12	<0.001
96	13	<0.001
97	6	<0.001
98	8	<0.001
99	25	<0.001
100	31	0.001
101	9	<0.001
102	11	<0.001
103	7	<0.001
104	18	<0.001
105	29	0.001
106	27	<0.001
107	10	<0.001
108	11	<0.001
109	11	<0.001
110	5	<0.001
111	9	<0.001
112	5	<0.001
113	13	<0.001
114	8	<0.001
115	12	<0.001
116	13	<0.001
117	10	<0.001
118	5	<0.001
119	1	<0.001
120	5	<0.001
121	7	<0.001
122	18	<0.001
123	4	<0.001
124	4	<0.001
125	3	<0.001
126	13	<0.001
127	1	<0.001
128	5	<0.001
129	8	<0.001
130	15	<0.001
131	9	<0.001
132	5	<0.001
133	1	<0.001
134	7	<0.001
135	4	<0.001
138	4	<0.001
139	12	<0.001
140	6	<0.001
141	11	<0.001
142	12	<0.001
143	3	<0.001
144	3	<0.001
145	6	<0.001
146	25	<0.001
147	2	<0.001
148	6	<0.001
149	5	<0.001
150	3	<0.001
151	9	<0.001
152	5	<0.001
153	18	<0.001
154	8	<0.001
155	10	<0.001
156	14	<0.001
157	8	<0.001
158	16	<0.001
159	12	<0.001
160	10	<0.001
161	27	<0.001
162	20	<0.001
163	14	<0.001
164	18	<0.001
165	8	<0.001
166	20	<0.001
167	17	<0.001
168	17	<0.001
169	9	<0.001
170	21	<0.001
171	17	<0.001
172	18	<0.001
173	18	<0.001
174	19	<0.001
175	17	<0.001
176	15	<0.001
177	18	<0.001
178	33	0.001
179	37	0.001
180	21	<0.001
181	23	<0.001
182	27	<0.001
183	38	0.001
184	45	0.002
185	50	0.002
186	31	0.001
187	43	0.002
188	33	0.001
189	40	0.001
190	46	0.002
191	37	0.001
192	23	<0.001
193	32	0.001
194	27	<0.001
195	25	<0.001
196	16	<0.001
197	15	<0.001
198	20	<0.001
199	16	<0.001
200	26	<0.001
201	10	<0.001
202	20	<0.001
203	33	0.001
204	30	0.001
205	19	<0.001
206	28	0.001
207	30	0.001
208	38	0.001
209	74	0.003
210	59	0.002
211	60	0.002
212	38	0.001
213	49	0.002
214	44	0.002
215	27	<0.001
216	20	<0.001
217	8	<0.001
218	14	<0.001
219	16	<0.001
220	19	<0.001
221	28	0.001
222	19	<0.001
223	22	<0.001
224	24	<0.001
225	16	<0.001
226	8	<0.001
227	18	<0.001
229	2	<0.001
230	1	<0.001
232	3	<0.001
236	3	<0.001
237	3	<0.001
238	2	<0.001
242	2	<0.001
243	5	<0.001
