# Supplementary material for: Reduced bonobo MHC class I diversity predicts a reduced viral peptide binding ability compared to chimpanzees
Source: BMC Evol Biol. 2019 Jan 10;19:14. doi: 10.1186/s12862-019-1352-0 (PMC6327438; doi:10.1186/s12862-019-1352-0)
Supplement: Supplementary file 4 — Statistic results of the “population”- and “individual”-level comparison (Microsoft Excel worksheet .xlsx): Table showing the statistic results of the “population” -level and “individual”-level comparisons for the analysis of the number of bound peptides for each of the particular comparisons. (XLSX 11 kb) [file 12862_2019_1352_MOESM4_ESM.xlsx]

## Sheet: Sheet1
Results number of bound peptides "population"-level comparison, (permutaion test, 10000 permutations)
group 1	group 2	locus	difference between the two groups	p value	significant treshold after Bonferroni correction
bonobo	central chimpanzee	A	11891	0.1889	0.0056
bonobo	central chimpanzee	B	94281	0.0018	0.0056
bonobo	central chimpanzee	C	30779	0.0095	0.0056
bonobo	western chimpanzees	A	127489	0.0021	0.0056
bonobo	western chimpanzees	B	142207	0.0001	0.0056
bonobo	western chimpanzees	C	127851	0.2597	0.0056
central chimpanzee	western chimpanzees	A	115598	0.0052	0.0056
central chimpanzee	western chimpanzees	B	47926	0.5828	0.0056
central chimpanzee	western chimpanzees	C	97072	0.9932	0.0056
Results "individual"-level comparison number of bound peptides, Welch’s t-test
group 1	group 2	locus	p value	t	df	significant treshold after Bonferroni correction
bonobo	central chimpanzee	A	0.0273	2.31133	32.5629	0.0056
bonobo	central chimpanzee	B	0.0002	-4.22639	36.1931	0.0056
bonobo	central chimpanzee	C	0.0002	-4.21047	36.5885	0.0056
bonobo	western chimpanzees	A	0.5231	0.644683	37.3696	0.0056
bonobo	western chimpanzees	B	<0.0001	-6.04056	36.3864	0.0056
bonobo	western chimpanzees	C	0.0098	-2.75668	30.2578	0.0056
central chimpanzee	western chimpanzees	A	0.0652	-1.90054	36.9023	0.0056
central chimpanzee	western chimpanzees	B	0.6806	-0.41488	37.2266	0.0056
central chimpanzee	western chimpanzees	C	0.179	1.3694	37.6771	0.0056
